# Supplementary material for: Citrus limonL.-Derived Nanovesicles Show an Inhibitory Effect on Cell Growth in p53-Inactivated Colorectal Cancer Cells via the Macropinocytosis Pathway
Source: Biomedicines. 2022 Jun 8;10(6):1352. doi: 10.3390/biomedicines10061352 (PMC9219868; doi:10.3390/biomedicines10061352)
Supplement: Supplementary file 1 [file biomedicines-10-01352-s001.zip]

Archive with 1 entries (1 files):
- biomedicines-1754371-Supplementary.pdf
